# Supplementary material for: Longitudinal Genome-Wide Association of Cardiovascular Disease Risk Factors in the Bogalusa Heart Study
Source: PLoS Genet. 2010 Sep 9;6(9):e1001094. doi: 10.1371/journal.pgen.1001094 (PMC2936521; doi:10.1371/journal.pgen.1001094)
Supplement: Table S1 — Number of SNPs that successfully converged and produced association statistics. (0.06 MB XLSX) [file pgen.1001094.s005.xlsx]

## Sheet: Sheet1
Number of SNPs that successfully converged and produced association statistics
		Genotyped SNPs			Imputed SNPs
Trait	Test	N SNPs	N worked	N failed	N SNPs	N worked	N failed
diastolic BP	SNP	607715	607658	57	2543910	2543537	373
diastolic BP	SNPxAGE	607715	607658	57	2543910	2543530	380
glucose	SNP	607715	607637	78	2543910	2543317	593
glucose	SNPxAGE	607715	607542	173	2543910	2543335	575
HDL-cholesterol	SNP	607715	607675	40	2543910	2543529	381
HDL-cholesterol	SNPxAGE	607715	607682	33	2543910	2543547	363
heart rate	SNP	607715	605969	1746	2543910	2541851	2059
heart rate	SNPxAGE	607715	604446	3269	2543910	2538576	5334
height	SNP	607715	607687	28	2543910	2543559	351
height	SNPxAGE	607715	607687	28	2543910	2543559	351
insulin	SNP	607715	607645	70	2543910	2543558	352
insulin	SNPxAGE	607715	607461	254	2543910	2543498	412
LDL-cholesterol	SNP	607715	607671	44	2543910	2543487	423
LDL-cholesterol	SNPxAGE	607715	607667	48	2543910	2543411	499
systolic BP	SNP	607715	607686	29	2543910	2543559	351
systolic BP	SNPxAGE	607715	607685	30	2543910	2543559	351
total cholesterol	SNP	607715	607643	72	2543910	2543559	351
total cholesterol	SNPxAGE	607715	607643	72	2543910	2543559	351
triglycerides	SNP	607715	607250	465	2543910	2543446	464
triglycerides	SNPxAGE	607715	607384	331	2543910	2543557	353
waist circumference	SNP	607715	607687	28	2543910	2543559	351
waist circumference	SNPxAGE	607715	607492	223	2543910	2543493	417
weight	SNPxAGE	607715	607137	578	2543910	2543506	404
